# Supplementary material for: Bacterial activity in cystic fibrosis lung infections
Source: Respir Res. 2005 Jun 1;6(1):49. doi: 10.1186/1465-9921-6-49 (PMC1177990; doi:10.1186/1465-9921-6-49)
Supplement: Additional File 1 — Table 2. T-RF band lengths and percentages of total lane signal volume. The length in bases and the relative proportion of the total lane signal volume (% total) of each of the T-RF bands detected in the T-RFLP and RT-T-RFLP profiles generated from the samples. [file 1465-9921-6-49-S1.xls]

## Sheet: Sheet1
T-RF length	patient 1		patient 2		patient 3		patient 4		patient 5		patient 6		patient 7		patient 8		patient 9		patient 10		patient 11		patient 12		patient 13		patient 14		patient 15		patient 16		patient 17
	T	R	T	R	T	R	T	R	T	R	T	R	T	R	T	R	T	R	T	R	T	R	T	R	T	R	T	R	T	R	T	R	T	R
34																					3.7
35																						4.1
37																						0.8
44					1.2															0.3
45																						0.4
47			2.3
49				8.7															0.5	0.7			0.6
50					0.8	4.9	0.4	0.2																	0.8	0.9
51									0.1																		0.3
52																													2.8	1.7	2.2	3.3	1.5	3.9
53																		55.7	0.9	1			0.5	0.5	0.7		0.1	1.7
54		5.1	1.7		0.8		0.6	0.3			1.7	2.6		30.2	1.4	1.7								0.4		0.6	0.4
55				3.9													1.2	2							0.4	0.4		2.1	6	2
56						1.5			0.3	0.4																					2.9		2.7
57	0.7										4.1																	5.8				6		16.5
58	1.1		2.2									4.2	3.5	2.7	2.2	3.3		0.5
59		6		5.9
60						0.3	0.4																		0.3
61					0.1												0.6
62										0.7						3.1		1.1
63															2.8
64	1.2		2.7	2							2.2	2.2								6.6		1.8												5.3
65					0.4	3.2	0.2		9.1									3.1	3.9				5.4	4.1	4.9				3.2			1.9
66		4.5						8.3		0.4				1.3			4.7									3.8		3.9
67				3.3																							2.6
68											2.1	1.8			2.1
69	1.5	2.5														2.2		0.8				1										1.1
70						0.6	0.8																					0.9			2.2
71				3.8	0.2																							0.9						7.2
72														0.8				0.5
73											2.5	1.7				1.5		0.3									0.1
74		7.4		4.3
75	1.3							0.3										2					1.7	1.7		0.2						1.1
76																												1.4
77			2.5						0.6
78											7	4.4	7.9	3.2	7.9	4.9		0.1									0.1		11.6	3.2	6.5	3.8	4.8	17.8
81	2.6	2.6								0.7	0.1						0.1	0.1		0.1
82									0														0.1		0.2								0.8
83				1.5																						0.1						0.7
84																				1.3				2.8
85											0.8							0.3	0.4			0.4	0.3
86		2.4		2.8									1.3	1.1											1	0.5					3.5		1.7
87					1.6												1.4		0.2				0.2									2.5		5.6
88															3.2	2.1									0.3	0.2
89		2.3									2.2	3.7						0.4
91	3.2					0.4	0.4						6.4	0.7
92			0.6																															2.9
93				1.4		0.4	0.2	5.2	6.7																			0.6
94		1.5									1.1
95														1														0.3	7.3			1		3.5
96		3.2		1.1				0.3										0.5
97									0.9
98																																1.1
99			1.5																									2.4
100		2.7																			5	12.9		0.3										3.6
101				2.1														1.2											3.2	3.5
102					0.7	0.2	0.2	3.2	2.8	0.6				0.7		2.3		1.6			16.6	6.7
103													1		2.8		0.4												2.2	5.8
104																																2.6
105			2.9	4.2		0.2	0.3	0.2	2.4	1					2.2		0.2		0.2	0.1			0.2					0.2
106	1.3	6.1																						0.8
107			3.8										1.6			1.9	0.2	1.3
108	2.7										3.4													0.3
109												2.3																0.3
110													4.5	2				0.7
112				13.9																								0.2
113										0.1
114		4.9																0.1									0.1					1.6
116																											0.2
117																																	3.8
118				2.7
119																							0.6
120																								0.2
121	2.4																	0.4
122																												1.7				1.3
124						0.1	0.4				0.1													0.3
125				0.5														1.8					0.1									1
127																												0.2
128														1.2
129				0.6
130			2.4
131	0.9	1.2
132				0.9
134	1.1													0.9																		0.4
135				0.5
137				0.7																												0.4
138																												0.3
139		1.9
141																																0.6		3.6
142	0.6																											0.5
148																																1.5
149																												0.3
150							0.2						3.3	1.7
151																			78.5	77.2	61.7	48.1
152	0.8					0.5	0.2																64.3	64.5
153																		15.3							70.1	78.5
154				1													76.2
155					55.7			20.2																			9.9	13.5			47.5
156							0.1								40.3																	29	41	11.5
157									7.3							41
158											26.5	39.5
159			0.7	3.4
160		14.6
161	15.8																											0.7		1.4
162													3.5
163																		0.2
171			1.9															0.3
173	1.4
174																												0.1
175				1.7
176																11.4
177													8.5	2.9	13.5
178											13.6	10.1
179																							0.2					0.5				0.9
180	0.9																							0.6
182						0.6
183			2.3
185														1.1
186				1.3
187		1.9
188	1.8																					0.8
190																		0.1
193																		0.1
196																																1.2
197								0.3																									2.1
198									0.9
199											2.6
201	1.4	1.9	1.2
205													6.6	4.9				0.2
206						0.5	0.9	12.2
207									10.8																									8.6
208																															3.4	0.9
209				2.2																									3.3
210													36.2
211											1.8	3.2		31
212								1.9																					3.2			0.6
213		0.8		1.5		0.1	40.1		3.6
214	1.6		5.5							18
215		1.4										2.7																				1.3		4.5
216											2																	0.3
218																																0.9
222																																1.2
225		1.3
226								0.5																								1.6
227									0.9
229																												0.2
232				1.6																												0.8
234										21.9																						0.7
237						44.2	23			16																			22.2	17.9
239	2							1.3																				0.4				2.3
240				1.5
241			3.1						1.5		2.2
242									0.2																		9.7	2.8
248
252									0.3
254																							1.5
255																								1.5
256																		0.2
257								2
258					1.8				0.3																						3.9	2.8	2.9
259																3.1
260				1.3										3
261											2.2
262	3.3	1.3
263							0.3	0.2
264									0.1		0.1																					1.9
265		0.7																				1.2					3.7
266																												1.1
267																		0.2
269							0.4	0.8		0.5																				2.5
270									1.5																								1.5
271				2.2		0.5
272			1
273		1.3
274	2.5
282													1.1	1.1
284																9.2
285															9.4
286																				6.4	2.4	1.9										0.7
287																			7.2				13.7
288											7.7	8												12.2	14.6
289														2.4				2.2								8.8
291					21.9			6.4									3.7
292																																8
293									1.6																		1.3				10.3		4.9
294	3														4.2	3.8												0.7
295												5.1
296											3
297	4.2	2.7
298							0.1				0.1
302						0.3	0.2
311																																2		5.6
331
337		1.5
338	1.5
341																		0.1
346																																2.2
348							13.9
349						24.7																								2.4
350																													5.4
351										5.9
352			0.7
353				1.2							2.1
362	1
363								2.2										1.4												4.5
364																													1.7
365						0.2			5.6								6.5
366										0.6																	68.6
368											1.8																	55.9
370				2.7
372						1	7.2	0.7
373																		1.7											6.5	1.2
374																	1.8
375			1.3						1.6	1.9
376				2
380			2
383				2.3
387																						2
391								4.6
392					1													0.6
394				2.3					4.6																					3.8
395			2.8
396							4.7			0.3
387		1.7
398	2
410																																1.9
422	2.4
430									0.3
432		4.2
433	1.5
456									0.5																		0.7
460	2
477				2.2
478			1.7
483									0.1
491	1.5
493			1.9
500									0.8
509									0.2
533																														5.3
534																													3
536									0.5
537			1.7
541	1.3
550			0.9
554	1.5	1
559																					6.1	9.9
560																				6.3			12.4	9.9
561																			7.9
563					12			22.3																	5.7					2.3
564																										5.9
565																		1.9
566																	2.5															7.1	29.4
567																															17.7
568															8.2	8.6				0.2
569									9.7										0.3			0.5
570			3.1					2.8
571												8.6
572	11.5	5									7.4
573													5.2	6.2				0.3
575							4.5		5.9	28																	0.4
576					0.3
577						15.6
578								1.8																						8
579																		0.6											7.2
580																	0.6
582				3					7.9
584			16.8										5														0.3
585																					4.2	4
586		1																							1.1
587	3
590							0.2
591			3.1															0.3
592						0.1																								16.6
593																													11.3
594									0.5
595										1.5
597			6.7										5.5
598		2
600	4.9
626								0.4														0.6
633									0.9																					4.6
636			2.9
641	1.9
843								0.5
852									0.8
853			3.7																														2.9
860	1.2
862																											1.8
897									1.4																					3.8
902			2.4
910	0.9
912																														3.9
914
918			3.7
923									6.9
925																						2
927																														5.8
928			2.2
930										0.7
934		1.3
935				2
936	1.3
938			4.2
948	1.4
